# Supplementary material for: Promoting Rural-Residing Parents’ Receptivity to HPV Vaccination: Targeting Messages and Mobile Clinic Implementation
Source: Vaccines (Basel). 2024 Jun 26;12(7):712. doi: 10.3390/vaccines12070712 (PMC11281438; doi:10.3390/vaccines12070712)
Supplement: Supplementary file 1 [file vaccines-12-00712-s001.zip]

Archive with 1 entries (1 files):
- vaccines-3027830-supplementary.pdf
